# Supplementary material for: Systems-Level Interventions to Disrupt Structural Racism and Improve Black Adolescent Health Outcomes: A Scoping Review
Source: Societies (Basel). Author manuscript; Available in PMC 2026 Jun 3. (PMC13229574; doi:10.3390/soc16040112)
Supplement: supplementary material [file NIHMS2174667-supplement-supplementary_material.xlsx]

## Sheet: PubMed version 1
Search number	Query	comments	Sort By	Filters	Search Details	Results	Time	Date
9	#1 AND #5 AND #8	final summation, no date limit			("structural intervention*"[Text Word] OR "policy intervention*"[Text Word] OR "community intervention*"[Text Word] OR "community program*"[Text Word] OR "community-based"[Text Word] OR "universal program*"[Text Word] OR "cash transfer*"[Text Word] OR "basic income"[Text Word] OR "guaranteed income"[Text Word] OR "housing voucher*"[Text Word] OR "housing program*"[Text Word] OR "educational vouch…	1322	15:18:06	2025-10-23
8	#6 OR #7	age summation			"adolescen*"[Text Word] OR "teen*"[Text Word] OR "youth"[Text Word] OR "young people"[Text Word] OR "young person*"[Text Word] OR "high school*"[Text Word] OR "middle school*"[Text Word] OR "pediatric"[Text Word] OR "paediatric"[Text Word] OR "10-19 years"[Text Word] OR "ages 10-19"[Text Word] OR "adolescent"[MeSH Terms] OR "teen*"[Title/Abstract] OR "youth*"[Title/Abstract] OR "adolescen*"[Title…	3028003	15:17:28	2025-10-23
7	(teen*[TIAB] OR youth*[TIAB] OR adolescen*[TIAB] OR juvenile*[TIAB] OR young person*[TIAB] OR young individual*[TIAB] OR young people*[TIAB] OR young population*[TIAB] OR young man[TIAB] OR young men[TIAB] OR young woman[TIAB] OR young women[TIAB] OR youngster*[TIAB] OR sixth-grader*[TIAB] OR seventh-grader*[TIAB] OR highschool* OR secondary school*[TIAB] OR secondary education*[TIAB] OR high sch…	based on the FMD(3s)/CHLA Adolescents and Young Adults search filters, but with some tweaks			"teen*"[Title/Abstract] OR "youth*"[Title/Abstract] OR "adolescen*"[Title/Abstract] OR "juvenile*"[Title/Abstract] OR "young person*"[Title/Abstract] OR "young individual*"[Title/Abstract] OR "young people*"[Title/Abstract] OR "young population*"[Title/Abstract] OR "young man"[Title/Abstract] OR "young men"[Title/Abstract] OR "young woman"[Title/Abstract] OR "young women"[Title/Abstract] OR "youn…	2675734	15:17:19	2025-10-23
6	adolescen*[Text Word] OR teen*[Text Word] OR youth[Text Word] OR "young people"[Text Word] OR "young person*"[Text Word] OR "high school*"[Text Word] OR "middle school*"[Text Word] OR pediatric[Text Word] OR paediatric[Text Word] OR "10-19 years"[Text Word] OR "ages 10-19"[Text Word] OR adolescent[mh]	from the protocol			"adolescen*"[Text Word] OR "teen*"[Text Word] OR "youth"[Text Word] OR "young people"[Text Word] OR "young person*"[Text Word] OR "high school*"[Text Word] OR "middle school*"[Text Word] OR "pediatric"[Text Word] OR "paediatric"[Text Word] OR "10-19 years"[Text Word] OR "ages 10-19"[Text Word] OR "adolescent"[MeSH Terms]	2890533	15:17:13	2025-10-23
5	#2 OR #3 OR #4	racism summation			"racism"[Text Word] OR "discrimination"[Text Word] OR "racial discrimination"[Text Word] OR "structural racism"[Text Word] OR "systemic racism"[Text Word] OR "institutional racism"[Text Word] OR "institutional discrimination"[Text Word] OR "race-based trauma"[Text Word] OR "racial trauma"[Text Word] OR "racism-related stress"[Text Word] OR "racial inequit*"[Text Word] OR "racial disparit*"[Text W…	304801	15:16:51	2025-10-23
4	(prejudice[mh:noexp] OR "social discrimination"[mh:noexp] OR "health inequities"[mh:noexp] OR "health status disparities"[mh] OR "healthcare disparities"[mh] OR "socioeconomic disparities in health"[mh] ) AND (race[tiab] OR racial*[tiab] OR minoritized[tiab])	subject headings that suggest the paper addresses health equity in some dimension PLUS textwords about racism			("prejudice"[MeSH Terms:noexp] OR "social discrimination"[MeSH Terms:noexp] OR "health inequities"[MeSH Terms:noexp] OR "health status disparities"[MeSH Terms] OR "healthcare disparities"[MeSH Terms] OR "socioeconomic disparities in health"[MeSH Terms]) AND ("race"[Title/Abstract] OR "racial*"[Title/Abstract] OR "minoritized"[Title/Abstract])	17092	15:16:43	2025-10-23
3	racism[mh] OR "minority health"[mh] OR "race factors"[mh]	subject headings that suggest the paper addresses racism			"racism"[MeSH Terms] OR "minority health"[MeSH Terms] OR "race factors"[MeSH Terms]	10977	15:16:32	2025-10-23
2	racism[Text Word] OR discrimination[Text Word] OR "racial discrimination"[Text Word] OR "structural racism"[Text Word] OR "systemic racism"[Text Word] OR "institutional racism"[Text Word] OR "institutional discrimination"[Text Word] OR "race-based trauma"[Text Word] OR "racial trauma"[Text Word] OR "racism-related stress"[Text Word] OR "racial inequit*"[Text Word] OR "racial disparit*"[Text Word]…	from the protocol			"racism"[Text Word] OR "discrimination"[Text Word] OR "racial discrimination"[Text Word] OR "structural racism"[Text Word] OR "systemic racism"[Text Word] OR "institutional racism"[Text Word] OR "institutional discrimination"[Text Word] OR "race-based trauma"[Text Word] OR "racial trauma"[Text Word] OR "racism-related stress"[Text Word] OR "racial inequit*"[Text Word] OR "racial disparit*"[Text W…	297201	15:16:04	2025-10-23
1	"structural intervention*"[Text Word] OR "policy intervention*"[Text Word] OR "community intervention*"[Text Word] OR "community program*"[Text Word] OR "community-based"[Text Word] OR "universal program*"[Text Word] OR "cash transfer*"[Text Word] OR "basic income"[Text Word] OR "guaranteed income"[Text Word] OR "housing voucher*"[Text Word] OR "housing program*"[Text Word] OR "educational vouche…	pretty much direct from the protocol, but with some adjustments to get around the limits of PubMed's phrase index, which doesn't include some of the terminology re vouchers. Frankly there's no subject headings that map on to these concepts well			"structural intervention*"[Text Word] OR "policy intervention*"[Text Word] OR "community intervention*"[Text Word] OR "community program*"[Text Word] OR "community-based"[Text Word] OR "universal program*"[Text Word] OR "cash transfer*"[Text Word] OR "basic income"[Text Word] OR "guaranteed income"[Text Word] OR "housing voucher*"[Text Word] OR "housing program*"[Text Word] OR "educational vouche…	116544	15:15:46	2025-10-23
	ADD ANTIRACIS* OR RACIST TO LINE 2 !!!!

## Sheet: PubMed version 2
Search number	Query	comments	Filters	Search Details	Results	Time	Date
12	#1 AND (#5 OR antiracis*[tw] OR racist[tw]) AND #8	the most comprehensive version. If you ever want to rerun the search, use this. When I ran the search, the OR racist[tw] addition (the difference between lines 10 and 12) didn't make a difference.		("structural intervention*"[Text Word] OR "policy intervention*"[Text Word] OR "community intervention*"[Text Word] OR "community program*"[Text Word] OR "community-based"[Text Word] OR "universal program*"[Text Word] OR "cash transfer*"[Text Word] OR "basic income"[Text Word] OR "guaranteed income"[Text Word] OR "housing voucher*"[Text Word] OR "housing program*"[Text Word] OR "educational vouch…	1328	15:35:12	2025-10-23
11	#10 NOT #9	I added these extra ones		(("structural intervention*"[Text Word] OR "policy intervention*"[Text Word] OR "community intervention*"[Text Word] OR "community program*"[Text Word] OR "community-based"[Text Word] OR "universal program*"[Text Word] OR "cash transfer*"[Text Word] OR "basic income"[Text Word] OR "guaranteed income"[Text Word] OR "housing voucher*"[Text Word] OR "housing program*"[Text Word] OR "educational vouc…	6	15:33:52	2025-10-23
10	#1 AND (#5 OR antiracis*[tw]) AND #8			("structural intervention*"[Text Word] OR "policy intervention*"[Text Word] OR "community intervention*"[Text Word] OR "community program*"[Text Word] OR "community-based"[Text Word] OR "universal program*"[Text Word] OR "cash transfer*"[Text Word] OR "basic income"[Text Word] OR "guaranteed income"[Text Word] OR "housing voucher*"[Text Word] OR "housing program*"[Text Word] OR "educational vouch…	1328	15:33:40	2025-10-23
9	#1 AND #5 AND #8	These were already in Covidence		("structural intervention*"[Text Word] OR "policy intervention*"[Text Word] OR "community intervention*"[Text Word] OR "community program*"[Text Word] OR "community-based"[Text Word] OR "universal program*"[Text Word] OR "cash transfer*"[Text Word] OR "basic income"[Text Word] OR "guaranteed income"[Text Word] OR "housing voucher*"[Text Word] OR "housing program*"[Text Word] OR "educational vouch…	1322	15:24:14	2025-10-23
8	#6 OR #7			"adolescen*"[Text Word] OR "teen*"[Text Word] OR "youth"[Text Word] OR "young people"[Text Word] OR "young person*"[Text Word] OR "high school*"[Text Word] OR "middle school*"[Text Word] OR "pediatric"[Text Word] OR "paediatric"[Text Word] OR "10-19 years"[Text Word] OR "ages 10-19"[Text Word] OR "adolescent"[MeSH Terms] OR "teen*"[Title/Abstract] OR "youth*"[Title/Abstract] OR "adolescen*"[Title…	3028003	15:17:28	2025-10-23
7	(teen*[TIAB] OR youth*[TIAB] OR adolescen*[TIAB] OR juvenile*[TIAB] OR young person*[TIAB] OR young individual*[TIAB] OR young people*[TIAB] OR young population*[TIAB] OR young man[TIAB] OR young men[TIAB] OR young woman[TIAB] OR young women[TIAB] OR youngster*[TIAB] OR sixth-grader*[TIAB] OR seventh-grader*[TIAB] OR highschool* OR secondary school*[TIAB] OR secondary education*[TIAB] OR high sch…			"teen*"[Title/Abstract] OR "youth*"[Title/Abstract] OR "adolescen*"[Title/Abstract] OR "juvenile*"[Title/Abstract] OR "young person*"[Title/Abstract] OR "young individual*"[Title/Abstract] OR "young people*"[Title/Abstract] OR "young population*"[Title/Abstract] OR "young man"[Title/Abstract] OR "young men"[Title/Abstract] OR "young woman"[Title/Abstract] OR "young women"[Title/Abstract] OR "youn…	2675734	15:17:19	2025-10-23
6	adolescen*[Text Word] OR teen*[Text Word] OR youth[Text Word] OR "young people"[Text Word] OR "young person*"[Text Word] OR "high school*"[Text Word] OR "middle school*"[Text Word] OR pediatric[Text Word] OR paediatric[Text Word] OR "10-19 years"[Text Word] OR "ages 10-19"[Text Word] OR adolescent[mh]			"adolescen*"[Text Word] OR "teen*"[Text Word] OR "youth"[Text Word] OR "young people"[Text Word] OR "young person*"[Text Word] OR "high school*"[Text Word] OR "middle school*"[Text Word] OR "pediatric"[Text Word] OR "paediatric"[Text Word] OR "10-19 years"[Text Word] OR "ages 10-19"[Text Word] OR "adolescent"[MeSH Terms]	2890533	15:17:13	2025-10-23
5	#2 OR #3 OR #4			"racism"[Text Word] OR "discrimination"[Text Word] OR "racial discrimination"[Text Word] OR "structural racism"[Text Word] OR "systemic racism"[Text Word] OR "institutional racism"[Text Word] OR "institutional discrimination"[Text Word] OR "race-based trauma"[Text Word] OR "racial trauma"[Text Word] OR "racism-related stress"[Text Word] OR "racial inequit*"[Text Word] OR "racial disparit*"[Text W…	304801	15:16:51	2025-10-23
4	(prejudice[mh:noexp] OR "social discrimination"[mh:noexp] OR "health inequities"[mh:noexp] OR "health status disparities"[mh] OR "healthcare disparities"[mh] OR "socioeconomic disparities in health"[mh] ) AND (race[tiab] OR racial*[tiab] OR minoritized[tiab])			("prejudice"[MeSH Terms:noexp] OR "social discrimination"[MeSH Terms:noexp] OR "health inequities"[MeSH Terms:noexp] OR "health status disparities"[MeSH Terms] OR "healthcare disparities"[MeSH Terms] OR "socioeconomic disparities in health"[MeSH Terms]) AND ("race"[Title/Abstract] OR "racial*"[Title/Abstract] OR "minoritized"[Title/Abstract])	17092	15:16:43	2025-10-23
3	racism[mh] OR "minority health"[mh] OR "race factors"[mh]			"racism"[MeSH Terms] OR "minority health"[MeSH Terms] OR "race factors"[MeSH Terms]	10977	15:16:32	2025-10-23
2	racism[Text Word] OR discrimination[Text Word] OR "racial discrimination"[Text Word] OR "structural racism"[Text Word] OR "systemic racism"[Text Word] OR "institutional racism"[Text Word] OR "institutional discrimination"[Text Word] OR "race-based trauma"[Text Word] OR "racial trauma"[Text Word] OR "racism-related stress"[Text Word] OR "racial inequit*"[Text Word] OR "racial disparit*"[Text Word]…			"racism"[Text Word] OR "discrimination"[Text Word] OR "racial discrimination"[Text Word] OR "structural racism"[Text Word] OR "systemic racism"[Text Word] OR "institutional racism"[Text Word] OR "institutional discrimination"[Text Word] OR "race-based trauma"[Text Word] OR "racial trauma"[Text Word] OR "racism-related stress"[Text Word] OR "racial inequit*"[Text Word] OR "racial disparit*"[Text W…	297201	15:16:04	2025-10-23
1	"structural intervention*"[Text Word] OR "policy intervention*"[Text Word] OR "community intervention*"[Text Word] OR "community program*"[Text Word] OR "community-based"[Text Word] OR "universal program*"[Text Word] OR "cash transfer*"[Text Word] OR "basic income"[Text Word] OR "guaranteed income"[Text Word] OR "housing voucher*"[Text Word] OR "housing program*"[Text Word] OR "educational vouche…			"structural intervention*"[Text Word] OR "policy intervention*"[Text Word] OR "community intervention*"[Text Word] OR "community program*"[Text Word] OR "community-based"[Text Word] OR "universal program*"[Text Word] OR "cash transfer*"[Text Word] OR "basic income"[Text Word] OR "guaranteed income"[Text Word] OR "housing voucher*"[Text Word] OR "housing program*"[Text Word] OR "educational vouche…	116544	15:15:46	2025-10-23

## Sheet: PsycINFO
https://ovidsp.ovid.com/ovidweb.cgi?T=JS&NEWS=N&PAGE=main&SHAREDSEARCHID=3PxuzlgUtcZVBQTo8R0XEejTP9oNKPx5MBAgzfbr1DDjqed2dKCB7oFpgfnAwE9n
APA PsycInfo <1806 to October 2025 Week 2>
1	[2025-10-23 translation for Taggart Ransome Sawyer project]	0
2	("structural intervention*" or "policy intervention*" or "community intervention*" or "community program*" or "community-based" or "universal program*" or "cash transfer*" or "basic income" or "guaranteed income" or "housing voucher*" or "housing program*" or "education* voucher*" or "school voucher*" or "tuition voucher*" or "tuition free" or "restorative justice" or "school discipline" or "disc…	59348
3	exp racism/ or antiracism/ or black lives matter/ or critical race theory/ or racial bias/ or racial disparities/ or racial justice/ or racial microaggression/ or racial trauma/	18981
4	prejudice/	9381
5	social discrimination/ or intersectionality/	7389
6	exp health disparities/	14242
7	(4 or 5 or 6) and (race or racial* or minoritized).mp.	10499
8	(racism or discrimination or "racial discrimination" or "structural racism" or "systemic racism" or "institutional racism" or "institutional discrimination" or "race-based trauma" or "racial trauma" or "racism-related stress" or "racial inequit*" or "racial disparit*" or "health disparit*" or inequit* or prejudice or "unfair treatment" or "historical trauma" or antiracis* or racist).mp.	209068
9	3 or 7 or 8	211196
10	(adolescen* or teen* or youth or "young people" or "young person*" or "high school*" or "middle school*" or pediatric or paediatric or "10-19 years" or "ages 10-19").mp.	760171
11	(teen* or youth* or adolescen* or juvenile* or young person* or young individual* or young people* or young population* or young man or young men or young woman or young women or youngster* or sixth-grader* or seventh-grader* or highschool* or secondary school* or secondary education* or high school* or high education).mp.	775665
12	200.ag. [adolescence age group, mapped back to 1967 based on indexing]	548286
13	10 or 11 or 12	961962
14	2 and 9 and 13	1206
15	dissertation.dt.	599272
16	conference proceedings.by.	2555
17	14 not (15 or 16)	989	of which 565 were unique versus PubMed results
Date	2025-10-23

## Sheet: Scopus
date	query	results
2025-10-23	( TITLE-ABS-KEY ( adolescen* OR teen* OR "young people*" OR "young person*" OR "high school*" OR "middle school*" OR pediatric OR paediatric OR "10-19 years" OR "ages 10-19" OR youth* OR juvenile* OR "young individual*" OR "young population*" OR "young man" OR "young men" OR "young woman" OR "young women" OR youngster* OR sixth-grader* OR seventh-grader* OR highschool* OR "secondary school*" OR "…	2151	of which 825 were unique versus PubMed and PsycINFO

## Sheet: ERIC
ERIC <1965 to September 2025>
https://ovidsp.ovid.com/ovidweb.cgi?T=JS&NEWS=N&PAGE=main&SHAREDSEARCHID=78IZxeVUDgodPMj4S60jlgYNdSNPcYue480nHpxWMcIwlBjnbqguHBiDN6ITlWpag
1	[2025-10-23 translation for Taggart Ransome Sawyer project]	0
2	("structural intervention*" or "policy intervention*" or "community intervention*" or "community program*" or "community-based" or "universal program*" or "cash transfer*" or "basic income" or "guaranteed income" or "housing voucher*" or "housing program*" or "education* voucher*" or "school voucher*" or "tuition voucher*" or "tuition free" or "restorative justice" or "school discipline" or "disc…	30040
3	racism/ or exp racial discrimination/	15734
4	social bias/ and (race or racial* or minoritized).mp.	2782
5	(racism or discrimination or "racial discrimination" or "structural racism" or "systemic racism" or "institutional racism" or "institutional discrimination" or "race-based trauma" or "racial trauma" or "racism-related stress" or "racial inequit*" or "racial disparit*" or "health disparit*" or inequit* or prejudice or "unfair treatment" or "historical trauma" or antiracis* or racist).mp.	51567
6	3 or 4 or 5	54645
7	(adolescen* or teen* or youth or "young people" or "young person*" or "high school*" or "middle school*" or pediatric or paediatric or "10-19 years" or "ages 10-19").mp.	318453
8	(teen* or youth* or adolescen* or juvenile* or young person* or young individual* or young people* or young population* or young man or young men or young woman or young women or youngster* or sixth-grader* or seventh-grader* or highschool* or secondary school* or secondary education* or high school* or high education).mp.	600863
9	adolescents/ or early adolescents/ or late adolescents/ or youth/	70520
10	exp secondary school students/ or secondary education/ or secondary schools/	186973
11	exp high schools/ or grade 10/ or grade 11/ or grade 12/ or grade 9/ or high school freshmen/ or high school students/ or junior high schools/ or middle schools/	121521
12	7 or 8 or 9 or 10 or 11	628022
13	2 and 6 and 12	680
14	limit 13 to "dissertations/theses"	0
15	13 not 14	680
date	2025-10-23

## Sheet: Econlit
What a nightmare proquest is. Let's never search it again.
Set#	Searched for	Comments	Results
S1	abstract(structural intervention* OR "policy intervention*" OR "community intervention*" OR "community program*" OR "community-based" OR "universal program*" OR "cash transfer*" OR "basic income" OR "guaranteed income" OR "housing voucher*" OR "housing program*" OR "education voucher*" OR "educational voucher*" OR "school voucher*" OR "tuition voucher*" OR "tuition free" OR "restorative justice" …	structural interventions textwords (but I ended up switching to the noft field below)	11999
	) OR title(structural intervention* OR "policy intervention*" OR "community intervention*" OR "community program*" OR "community-based" OR "universal program*" OR "cash transfer*" OR "basic income" OR "guaranteed income" OR "housing voucher*" OR "housing program*" OR "education voucher*" OR "educational voucher*" OR "school voucher*" OR "tuition voucher*" OR "tuition free" OR "restorative justice…
	)
S2	title(racism OR discrimination OR "racial discrimination" OR "structural racism" OR "systemic racism" OR "institutional racism" OR "institutional discrimination" OR "race-based trauma" OR "racial trauma" OR "racism-related stress" OR "racial inequit*" OR "racial disparit*" OR "health disparit*" OR inequit* OR prejudice OR "unfair treatment" OR "historical trauma" OR antiracis* OR racist) OR abstr…	racism textwords	15905
S4	title(adolescen* OR teen* OR "young people*" OR "young person*" OR "high school*" OR "middle school*" OR pediatric OR paediatric OR "10-19 years" OR "ages 10-19" OR youth* OR juvenile* OR "young individual*" OR "young population*" OR "young man" OR "young men" OR "young woman" OR "young women" OR youngster* OR sixth-grader* OR seventh-grader* OR highschool* OR "secondary school*" OR "secondary ed…	adolescents textwords	22030
S5	[S1] AND [S2] AND [S4]	testing	18
S7	[S1] AND [S2] AND [S4]		18
		testing
S8	MAINSUBJECT.EXACT("Economics of Minorities, Races, Indigenous Peoples, and Immigrants; Non-labor Discrimination (J15)") OR MAINSUBJECT.EXACT("Labor Discrimination (J7)") OR MAINSUBJECT.EXACT("Labor Discrimination (J71)") OR MAINSUBJECT.EXACT("Labor Discrimination: General (J70)") OR MAINSUBJECT.EXACT("Labor Discrimination: Other (J79)") OR MAINSUBJECT.EXACT("Labor Discrimination: Public Policy (J…	Thesaurus terms. Had to explore to find these….	36500
S9	noft(structural intervention* OR "policy intervention*" OR "community intervention*" OR "community program*" OR "community-based" OR "universal program*" OR "cash transfer*" OR "basic income" OR "guaranteed income" OR "housing voucher*" OR "housing program*" OR "education voucher*" OR "educational voucher*" OR "school voucher*" OR "tuition voucher*" OR "tuition free" OR "restorative justice" OR "…	I tried noft to go a little broader than just title or abstract.	12961
S10	noft(structural intervention* OR "policy intervention*" OR "community intervention*" OR "community program*" OR "community-based" OR "universal program*" OR "cash transfer*" OR "basic income" OR "guaranteed income" OR "housing voucher*" OR "housing program*" OR "education voucher*" OR "educational voucher*" OR "school voucher*" OR "tuition voucher*" OR "tuition free" OR "restorative justice" OR "…	I accidentally entered this edit into the ProQuest interface twice. (Bad, bad, bad UX)	12961
S11	[S2] AND [S4] AND [S9]		18
		testing
S12	([S2] OR [S8]) AND [S4] AND [S9]	testing	44
S13	MAINSUBJECT.EXACT("Public Policy (L38)") OR (MAINSUBJECT.EXACT("Demographic Economics: Public Policy (J18)") OR MAINSUBJECT.EXACT("Cultural Economics: Public Policy (Z18)") OR MAINSUBJECT.EXACT("Mobility, Unemployment, and Vacancies: Public Policy (J68)") OR MAINSUBJECT.EXACT("Safety; Job Satisfaction; Related Public Policy (J28)") OR MAINSUBJECT.EXACT("Wages, Compensation, and Labor Costs: Publi…	various EconLit Thesaurus terms. Cultural Economics: Other has no scope note but is potentially associated with school vouchers. I was surprised there's nothing in their thesaurus about basic income.	38084
S14	([S2] OR [S8]) AND [S4] AND ([S9] OR [S13])	summation of the three ideas	130
S15	(([S2] OR [S8]) AND [S4] AND ([S9] OR [S13])) NOT stype.exact("Dissertations & Theses")	This is what I collected with Zotero; downloads aren't allowed. Note the publication type limit.	109

## Sheet: summary
date	database	platform	results
2025-10-23	PubMed 1	PubMed	1322
2025-10-23	PsycINFO	Ovid	989
2025-10-23	Scopus	Scopus	2151
2025-10-23	ERIC	Ovid	680
2025-10-23	EconLit	ProQuest	109
2025-10-23	PubMed 2 additional results	PubMed	6
2025-10-23	Total		5257
2025-10-23	After deduplication in Covidence		3334
